# Supplementary material for: Orthonormal pairwise logratio selection (OPALS) algorithm for compositional data analysis in high dimensions
Source: Bioinform Adv. 2025 Oct 1;5(1):vbaf229. doi: 10.1093/bioadv/vbaf229 (PMC12641611; doi:10.1093/bioadv/vbaf229)
Supplement: vbaf229_Supplementary_Data [file vbaf229_supplementary_data.zip]

Archive with 1 entries (1 files):
- oup-authoring-template.cls
